# Supplementary material for: Comparison of an automatic analysis and a manual analysis of conjunctival microcirculation in a sheep model of haemorrhagic shock
Source: Intensive Care Med Exp. 2016 Nov 18;4:37. doi: 10.1186/s40635-016-0110-5 (PMC5116019; doi:10.1186/s40635-016-0110-5)
Supplement: Additional file 1: — Raw data of blood withdrawal, haemodynamics, blood gas analysis and microcirculatory analysis. (XLSX 10 kb) [file 40635_2016_110_MOESM1_ESM.xlsx]

## Sheet: Data1
ID	Timepoint	Blood withdrawal [mL]	Mean arterial pressure [mmHg]	Heart rate [1/min]	Cardiac [L/min/m^2]	Stroke volume index [mL/m^2]	Haemoglobin concentration [g/dL]	Lactate concentration	Manual analysis - Total vessel density [mm/mm^2]	Manual analysis - Perfused vessel density [mm/mm^2]	Manual analysis - Proportion of perfused vessels [%]	Automatic analysis - Total vessel density [mm/mm^2]	Automatic analysis - Perfused vessel density [mm/mm^2]	Automatic analysis - Proportion of perfused vessels [%]
1	Baseline	30	79	55	2.89	47	8.8	0.6	18.2125	17.5625	94.7075	9.17475	9.17475	100
1	Shock		32	70	1.41	24	8.3	2.9	13.9175	8.55	59.9875	11.2027	11.2027	100
2	Baseline	20.1	92	77	4.35		6.7	0.6	14.6767	14.0467	95.69	10.5942	8.923	83.432
2	Shock		29	83	2.73	27	6.9	2	13.8167	11.7233	84.9	12.5643	12.5643	100
3	Baseline	23.5	99	70	3.75	59	9	0.5	19.0867	15.8967	83.1	10.6761	9.10433	88.623
3	Shock		48	84	1.77	22	7.9	1.5	20.2517	14.71	72.8067	10.6611	9.6615	88.211
4	Baseline	30	89	79	3.46	39	8.7	1.1	18.286	11.95	65.286	11.8653	10.6488	89.5446
4	Shock		46	82	1.99	25	8.2	1.5	15.88	0.84	4.64	12.8073	12.5523	98.1827
5	Baseline	20.5	82	87	2.25	23	9.1	1.2	28.4871	26.5614	92.9329	11.2126	11.2126	100
5	Shock		34	83	1.49	17	7.9	1.5	24.74	22.844	92.474	11.7201	11.0974	95.347
6	Baseline	24.7	71	63	2.61	37	8.7	0.7	16.68	16.4033	98.3267	10.2153	10.2153	100
6	Shock		34	83	1.35	16	7.7	1.7	17.76	13.1775	72.795	13.1762	13.1762	100
7	Baseline	24.6	97	70	3.11	41	9.1	1.2	17.4767	17.2033	98.41	10.6797	10.598	99.0287
7	Shock		43	81	2	24	8.1	2.2	16.916	12.65	72.686	8.3804	8.3804	100
8	Baseline	30	99	70	3.5	52	8.6	1.1	13.965	11.0183	79.74	12.9752	12.9752	100
8	Shock		47	106	1.91	19	8.4	2.7	13.086	6.672	48.75	12.3593	12.1666	98.5254
9	Baseline	22.1	71	73	1.46	21	8.1	0.9	14.59	10.49	72.075	7.92175	7.92175	100
9	Shock		36	96	1	10	7.5	2.4	19.3975	18.5625	95.0575	7.49575	7.49575	100
10	Baseline	17.6	86	77	2.03	19	8.9	1.2	16.1367	14.44	78.4767	11.0693	11.0693	100
10	Shock		46	101	2.11	15	8.8	1.3	21.92	5.216	22.86	9.95639	9.819	98.6788
