# Supplementary material for: Comparison of an automatic analysis and a manual analysis of conjunctival microcirculation in a sheep model of haemorrhagic shock
Source: Intensive Care Med Exp. 2016 Nov 18;4:37. doi: 10.1186/s40635-016-0110-5 (PMC5116019; doi:10.1186/s40635-016-0110-5)
Supplement: Additional file 2: — Raw data of microcirculatory analysis of individual videos. (XLSX 14 kb) [file 40635_2016_110_MOESM2_ESM.xlsx]

## Sheet: Data2
ID	Manual analysis (AVA 3.2)			Automatic analysis (AVA 4.2)
	Total vessel density [mm/mm^2]	Perfused vessel density [mm/mm^2]	Proportion of perfused vessels [%]	Total vessel density [mm/mm^2]	Perfused vessel density [mm/mm^2]	Proportion of perfused vessels [%]
1	18.45	17.14	92.9	7.538	7.538	100
2	20.84	19.55	85.93	5.312	5.312	100
3	16.95	16.95	100	13.319	13.319	100
4	16.61	16.61	100	10.53	10.53	100
5	12.63	9.85	70.58	10.812	10.812	100
6	14.55	5.57	38.28	10.832	10.832	100
7	13.66	8.14	59.31	9.683	9.683	100
8	14.83	10.64	71.78	13.484	13.484	100
9	14.18	13.48	95.04	10.154	10.154	100
10	14.97	13.99	93.49	11.8396	10.985	92.782
11	14.88	14.67	98.54	9.78892	5.63	57.514
12	9.95	8.8	88.51	11.812	11.812	100
13	13.74	10.73	78.13	13.762	13.762	100
14	17.76	15.64	88.06	12.119	12.119	100
15	20.91	17.59	84.14	6.537	6.537	100
16	14.93	11.79	78.94	13.8153	9.1	65.869
17	21.42	18.31	86.22	11.676	11.676	100
18	19.59	16.77	85.3	10.199	10.199	100
19	20.99	2.34	11.13	11.334	11.334	100
20	16.32	15.46	94.76	8.5611	3.339	39.002
21	23.85	19.8	83.05	10.423	10.423	100
22	21.65	19.47	87.15	7.96774	7.192	90.264
23	19.11	14.42	75.45	15.482	15.482	100
24	17.51	11.17	60.86	16.846	16.846	100
25	25.04	13.49	53.89	11.9977	6.571	54.769
26	17.03	17.03	100	10.01	10.01	100
27	14.87	6.38	42.91	9.30998	8.654	92.954
28	16.98	11.68	68.77	11.163	11.163	100
29	19.25	2.14	11.04	10.818	10.818	100
30	13.29	0.38	2.88	13.2945	13.093	98.484
31	15.1	0	0	14.3092	13.746	96.064
32	32.31	31.5	97.51	15.288	15.288	100
33	23.49	20.52	87.35	11.419	11.419	100
34	25.76	24.05	93.38	13.476	13.476	100
35	27.57	25.66	92.46	14.408	14.408	100
36	30.15	24.6	81.59	7.943	7.943	100
37	30.58	30.38	99.33	7.609	7.609	100
38	29.55	29.22	98.91	8.345	8.345	100
39	19.23	18.46	93.43	18.805	18.805	100
40	25.75	24.65	95.72	10.3116	10.086	97.812
41	26.45	25.33	95.77	7.036	7.036	100
42	23.48	23.48	100	13.7007	10.813	78.923
43	28.79	22.3	77.45	8.747	8.747	100
44	15.23	14.97	98.29	7.811	7.811	100
45	17.07	16.5	96.69	12.798	12.798	100
46	17.74	17.74	100	10.037	10.037	100
47	18.36	16.89	87.44	9.509	9.509	100
48	17.72	14.48	81.75	22.665	22.665	100
49	16.29	9.78	60.09	10.403	10.403	100
50	18.67	11.56	61.9	10.128	10.128	100
51	16.94	16.45	97.09	8.41316	8.168	97.086
52	16.78	16.64	99.18	13.083	13.083	100
53	18.71	18.52	98.96	10.543	10.543	100
54	19.63	13.98	70.67	9.684	9.684	100
55	14.56	9.34	64.12	6.356	6.356	100
56	17.84	13.85	76.62	10.05	10.05	100
57	15.6	12.86	81.58	8.305	8.305	100
58	16.95	13.22	70.44	7.507	7.507	100
59	14.43	10.08	69.83	9.643	9.643	100
60	10.99	10.6	96.45	20.216	20.216	100
61	14.24	13.09	91.87	13.807	13.807	100
62	14.41	11.89	82.51	6.866	6.866	100
63	14.75	11.55	78.29	11.135	11.135	100
64	14.97	8.9	59.49	16.184	16.184	100
65	14.44	12.44	80.33	9.284	9.284	100
66	10.37	3.4	32.8	13.849	13.849	100
67	13.56	7.67	56.57	13.0696	12.106	92.627
68	14.12	3.15	22.31	16.82	16.82	100
69	12.94	6.7	51.74	8.774	8.774	100
70	14.93	12.36	82.82	8.603	8.603	100
71	14.92	5	33.53	9.832	9.832	100
72	12.12	11.01	90.87	3.817	3.817	100
73	16.39	13.59	81.08	9.435	9.435	100
74	17.39	14.92	85.77	7.833	7.833	100
75	18.88	18.88	100	8.285	8.285	100
76	21.34	20.6	96.53	7.077	7.077	100
77	19.98	19.85	97.93	6.788	6.788	100
78	16.38	15.01	61.69	13.319	13.319	100
79	16.82	16	92.82	8.494	8.494	100
80	15.21	12.31	80.92	11.395	11.395	100
81	22.05	21.12	95.11	10.911	10.911	100
82	20.07	1.85	8.99	10.399	9.712	93.394
83	25.46	2.53	7.69	11.27	11.27	100
84	22.52	0.58	2.51	7.034	7.034	100
85	19.5	0	0	10.168	10.168	100
